# Supplementary material for: Can apparent resting state connectivity arise from systemic fluctuations?
Source: Front Hum Neurosci. 2015 May 15;9:285. doi: 10.3389/fnhum.2015.00285 (PMC4432665; doi:10.3389/fnhum.2015.00285)
Supplement: Supplementary file 5 [file DataSheet1.XLSX]

## Sheet: Sheet1
	sub1	Sub2	Sub3	Sub4	Sub5	Sub6	Sub7	Sub8	Sub9	Sub10	Sub11
RSN1	6.14	6.1	6.43	7.73	6	3.32	6.11	4.54	6.75	7.91	4.54
RSN2	6.9	7.37	7.48	9.18	6.3	3.44	6.16	5.59	6.54	9.07	5.55
RSN3	4.78	5.85	5.22	5.04	5.74	2.82	4.63	3.65	5.08	5.53	4.23
RSN4	3.52	5.39	4.48	4.62	5.07	2.58	5.63	4.55	4.74	4.1	4.67
RSN5	8.29	7.64	7.75	8.13	6.05	2.82	5.87	5.51	4.86	7.93	7.91
RSN6	6.92	7.6	6.61	7.3	6.4	2.7	3.93	3.53	5.59	7.48	5.86
RSN7	7.43	7.79	6.96	6.32	6.18	3.09	2.33	4.44	4.4	7.4	4.54
RSN8	8.04	7.56	7.8	6.17	5.76	3.04	2.92	5.29	4.48	6.07	4.89
	std	std	std	std	std	std	std	std	std	std	std
RSN1	1.9	2.1	1.3	1.9	1.7	1.6	1.4	1.1	2.1	2.1	1.8
RSN2	3.6	3.1	1.4	1.7	2.5	1.7	1.7	1.8	2.5	2.2	2
RSN3	1.5	2.2	1.7	2.2	1.6	1.2	2	2.1	1.9	2.4	1.9
RSN4	1.6	1.3	1.7	1.9	1.3	0.9	1	1.4	1.2	2.1	1.6
RSN5	1.5	3.1	1.8	2.8	1.9	1.4	1.8	1.7	2	3.2	2
RSN6	1.5	2.3	1.8	1.6	2.2	1.4	1.6	2.4	1.8	2.3	1.7
RSN7	1.6	2.4	2.8	2.1	2.2	1.7	2	2	1.6	2.5	2.3
RSN8	1.8	2.4	2.5	1.6	2	1.5	2.5	1.6	1.9	2.5	3.1
